# Supplementary material for: Assessing mental well-being in a Sinhala speaking Sri Lankan population: validation of the WHO-5 well-being index
Source: Health Qual Life Outcomes. 2020 Sep 11;18:305. doi: 10.1186/s12955-020-01532-8 (PMC7488505; doi:10.1186/s12955-020-01532-8)
Supplement: Supplementary file 1 — Additional file 1. [file 12955_2020_1532_MOESM1_ESM.xlsx]

## Sheet: Sheet1
Code	Age	Sex	District/Area	Contact	Race	Religion	Ocuupational_Sector	Highest_Education	WHO_Total	PHQ_Total	K_Total
R001	42	F	Ragama		1	5	5	3	5	12	13
R002	66	F	Ragama		1	1	1	3	22	0	4
R003	41	F	Ragama		1	4	7	3	20	3	3
R004	21	F	Ragama		1	4	6	4	17	5	9
R005	36	F	Ragama		1	1	7	3	15	3	13
R006	53	M	Ragama		1	1	3	3	20	10	18
R007	48	F	Ragama		1	4	7	3	14	18	27
R008	58	F	Ragama		1	1	7	3	12	9	21
R009	63	M	Ragama		1	1	7	3	0	16	13
R010	23	F	Ragama		1	1	3	3	19	2	4
R011	56	F	Ragama		1	4	5	3	21	2	3
R012	29	F	Ragama		1	4	7	3	6	14	20
R013	27	M	Ragama		1	4	3	3	20	6	8
R014	55	F	Ragama		1	4	5	3	20	5	7
R015	53	F	Ragama		1	4	7	3	20	4	1
R016	24	F	Ragama		1	1	7	3	25	18	7
R017	21	M	Ragama		1	4	3	3	24	12	1
R018	41	F	Ragama		1	4	7	3	18	0	4
R019	48	F	Ragama		1	1	7	3	20	3	0
R020	34	F	Ragama		1	1	3	3	20	4	10
R021	67	F	Ragama		1	4	7	3	12	7	15
R022	36	F	Ragama		1	4	7	3	21	3	12
R023	46	F	Ragama		1	4	7	3	14	4	7
R024	30	F	Ragama		1	4	7	3	19	3	7
R025	39	F	Ragama		1	1	5	3	20	4	9
R026	35	M	Ragama		2	4	7	3	13	2	1
R027	67	F	Ragama		1	1	7	3	8	5	13
R028	42	F	Ragama		1	4	7	3	20	6	14
R029	73	M	ragama		1	1	7	3	22	0	0
R030	66	F	Ragama		1	1	7	3	12	4	6
R031	43	F	Ragama		1	4	7	3	3	14	26
R032	39	F	Ragama		1	1	7	3	4	24	23
R033	37	F	Ragama		1	1	7	3	19	4	9
R034	20	M	Ragama		1	4	6	3	9	15	22
R035	39	F	Ragama		1	4	7	3	21	1	3
R036	46	F	Ragama		1	4	5	3	9	17	32
R037	59	F	Ragama		1	4	7	3	19	10	21
R039	49	M	Ragama		1	4	3	4	11	7	5
R040	40	F	Ragama		1	4	7	3	23	2	0
R041	44	M	Ragama		1	1	5	3	15	6	8
R042	47	M	Ragama		1	1	5	3	10	5	9
R043	30	M	Ragama		1	1	5	3	15	12	24
R044	62	F	Ragama		1	4	7	3	21	0	2
R045	49	M	Ragama		1	4	5	3	18	2	9
R046	53	M	Ragama		1	1	1	3	20	1	4
R048	57	F	Ragama		1	1	5	3	11	2	3
R049	66	M	Ragama		1	1	7	3	16	0	26
R050	72	M	Ragama		1	1	7	3	21	0	0
R051	67	F	Ragama		1	1	7	3	22	3	12
R052	50	F	Ragama		1	4	5	3	13	8	12
R053	24	F	Ragama		1	1	3	4	17	2	2
R054	26	f	Ragama		1	1	6	4	18	2	3
R055	26	F	Ragama		1	1	6	4	10	11	8
R056	66	F	Ragama		1	1	7	3	10	10	15
R058	43	M	Ragama		1	4	5	3	17	0	3
R059	36	M	Ragama		1	1	1	3	17	12	19
R060	22	F	Ragama		1	1	6	4	11	6	11
R061	27	M	Ragama		1	4	3	4	13	8	13
R062	21	F	Ragama		1	1	6	4	13	4	20
R063	22	F	Ragama		1	1	6	4	19	6	2
R064	23	F	Ragama		1	1	6	4	6	11	22
R065	22	F	Ragama		1	1	6	4	20	7	16
R066	21	F	Ragama		1	1	6	4	14	4	5
R067	23	F	Ragama		2	2	6	4	6	9	11
R069	23	F	Ragama		1	1	6	4	12	3	13
R070	24	F?	Ragama		1	1	6	4	15	12	19
R071	23	F	Ragama		1	1	6	4	1	21	38
R072	22	F	Ragama		1	1	6	4	19	3	4
R073	22	F	Ragama		1	1	6	4	9	10	18
R075	24	F	Ragama		1	1	6	4	17	2	7
R076	23	F	Ragama		1	1	6	4	6	14	25
R078	22	F	Ragama		1	1	6	4	21	5	8
R080	21	F	Ragama		1	1	6	4	0	16	14
R082	21	M	Ragama		1	1	6	4	7	7	13
R083	22	F	Ragama		4	3	6	4	4	22	29
R085	24	F	Ragama		1	1	6	4	5	15	25
R086	23	F	Ragama		1	1	6	4	20	0	6
R087	22	F	Ragama		1	1	6	4	6	9	17
R088	22	M	Ragama		1	1	6	4	16	1	6
R089	23	F	Ragama		1	1	6	4	21	2	6
R090	21	F	Ragama		1	1	6	4	21	7	11
R091	22	F	Ragama		1	1	6	4	16	6	13
R092	58	M	Ragama		1	1	5	3	10	1	3
R093	30	F	Ragama		1	1	7	3	19	5	1
R094	34	F	Ragama		1	5	7	3	19	2	15
R095	26	F	Ragama		1	4	7	3	19	3	2
R096	29	F	Ragama		1	1	3	4	18	3	1
R097	25	M	Ragama		1	1	4	4	8	2	4
R098	37	F	Ragama		1	1	7	3	14	0	0
R099	48	F	Ragama		1	4	7	3	11	5	13
R100	25	F	Ragama		1	4	5	3	18	3	4
R101	67	M	Ragama		1	1	7	4	25	15	1
R102	62	F	Ragama		1	4	7	3	11	4	8
R103	63	F	Ragama		1	1	7	3	15	9	2
R104	47	F	Ragama		1	4	7	3	23	16	24
R105	23	F	Ragama		1	1	6	4	8	6	13
R106	39	F	Ragama		1	1	7	3	22	17	9
R107	43	F	Ragama		1	1	7	3	11	10	20
R108	33	M	Ragama		1	1	6	4	21	6	4
R109	51	F	Ragama		1	1	4	3	14	0	0
R101	50	M	Ragama		1	1	7	3	8	9	6
R111	40	F	Ragama		1	4	7	3	17	6	8
R112	28	F	Ragama		1	1	7	3	11	8	17
R113	39	F	Ragama		1	1	5	3	11	7	5
R114	25	F	Ragama		1	1	2	4	7	6	16
R115	29	F	Ragama		1	1	2	4	14	7	10
R116	31	F	Ragama		1	1	7	3	24	0	0
R117	30	F	Ragama		1	1	1	4	16	4	9
R118	27	F	Ragama		1	1	3	4	3	7	20
R119	28	F	Ragama		1	1	1	4	10	6	14
R120	30	F	Ragama		1	1	2	4	19	1	3
R121	27	F	Ragama		4	3	3	4	15	6	9
R122	52	F	Ragama		1	1	7	3	7	16	26
R123	55	F	Ragama		1	1	2	3	9	3	7
R124	31	F	Ragama		1	4	7	3	10	18	16
R125	38	F	Ragama		1	1	7	3	15	1	7
R126	36	F	Ragama		2	4	5	3	23	11	9
R127	54	F	Ragama		1	1	7	3	20	8	9
R128	35	F	Ragama		1	4	7	3	16	10	13
R129	48	F	Ragama		1	1	7	3	12	9	11
R130	49	F	Ragama		1	4	7	3	16	25	33
R131	20	F	Ragama		1	4	7	3	13	4	2
R132	27	F	Ragama		1	1	3	4	21	2	2
R133	45	F	Ragama		1	1	5	3	21	5	11
R134	34	F	Ragama		1	1	3	3	16	11	19
R135	28	F	Ragama		1	1	7	3	11	10	25
R136	69	F	Ragama		1	1	7	3	14	4	4
R137	46	F	Ragama		1	1	5	3	20	2	1
R138	47	M	Ragama		1	4	5	3	22	4	8
R139	37	F	Ragama		1	4	5	3	19	9	12
R140	35	F	Ragama		1	1	1	3	22	1	0
R141	26	F	Galle		1	5	6	4	11	8	10
R142	26	F	Rathnapura		1	1	6	4	15	5	7
R143	25	F	Gampaha		1	1	6	4	2	2	6
R144	27	F	Anuradhapura		1	1	6	4	13	2	15
R145	27	F	Kaluthara		1	1	6	4	20	12	13
R146	26	F	Rathnapura		1	1	6	4	19	10	11
R147	28	F	Colombo		1	1	6	4	21	1	7
R148	26	F	Jaffna		2	2	6	4	21	10	8
R149	27	F	Polonnaruwa		1	1	6	4	5	10	12
R150	26	F	Kandy		1	1	6	4	11	3	10
R151	26	F	Gampaha		1	4	6	4	6	9	18
R152	27	F	Anuradhapura		1	1	6	4	7	8	14
R153	27	M	Nuwaraeliya		1	1	6	4	14	2	4
R154	32	M	Tricomalee		1	1	6	4	18	2	6
R155	27	F	Kurunegala		1	1	6	4	12	9	16
R156	17	F	Gampaha		1	4	6	3	5	23	31
R157	17	F	Gampaha		1	1	6	3	10	12	16
R158	17	F	Gampaha		1	4	6	3	15	2	3
R159	18	F	Gampaha		1	1	6	3	11	9	15
R160	17	F	Gampaha		1	4	6	3	6	10	13
R160	18	F	Gampaha		1	4	6	3	12	11	13
R163	17	F	Gampaha		1	4	6	3	8	7	10
G001	36	F	Gampaha		1	4	4	4	21	3	4
G002	37	M	Gampaha		1	1	3	4	20	1	6
G003	31	F	Gampaha		1	1	1	4	19	3	3
G004	30	M	Gampaha		1	1	3	4	12	5	14
G005	36	M	Kegalle		1	1	1	4	10	5	3
G006	27	F	Badulla		1	1	3	4	8	7	23
G007	36	F	Gampaha		1	1	1	4	7	7	24
G008	27	F	Gampaha		1	1	3	4	12	1	2
G009	28	M	Gampaha		1	1	3	4	6	8	22
G010	32	F	Kegalle		1	1	3	4	20	0	6
G011	32	M	Kurunegala		1	1	3	4	16	2	7
G012	39	M	Kaluthara		1	1	3	4	14	6	12
G013	37	M	Kurunegala		1	1	3	4	5	7	9
G014	26	F	Anuradhapura		1	1	3	4	14	3	10
G015	25	F	Badulla		1	4	3	4	7	11	17
G016	26	F	Mathara		1	1	3	4	9	5	21
G017	27	M	Colombo		1	1	3	4	8	6	22
G018	29	M	Anuradhapura		1	1	3	4	7	7	14
G019	28	F	Gampaha		1	4	3	4	12	4	18
G020	28	F	Gampaha		1	4	5	4	20	2	9
G021	35	M	Kandy		1	1	3	4	10	1	5
G022	35	F	Colombo		1	1	1	4	14	3	9
G023	26	M	Gampaha		1	1	6	4	9	1	0
G024	23	M	Gampaha		1	1	3	4	9	2	5
G025	38	M	Kegalle		1	1	3	4	13	5	9
G026	23	F	Colombo		4	3	3	4	11	6	19
G027	20	F	Gampaha		1	1	6	4	14	1	2
G028	41	M	Rathnapura		1	1	3	4	12	14	18
G029	35	M	Colombo		1	1	1	4	22	0	0
G030	27	F	Kegalle		1	1	7	4	23	1	2
G031	48	F	Kegalle		1	1	1	4	3	4	11
G032	37	F	Kegalle		4	3	1	4	14	2	5
G033	27	F	Kegalle		1	1	7	4	10	1	0
G034	36	M	Colombo		1	1	1	4	21	0	2
G035	26	F	Gampaha		1	1	3	4	11	4	7
G036	25	M	Puttlam		1	1	6	4	7	17	14
G037	25	M	Ampara		1	1	3	4	7	6	14
G038	26	F	Kegalle		1	1	1	4	19	3	7
G039	27	M	Kegalle		1	1	7	4	13	3	10
G040	34	M	Mathale		1	6	3	4	21	2	3
G041	25	F	Galle		1	1	2	4	6	8	18
G042	70	F	Kegalle		1	1	7	3	13	6	5
G043	70	F	Kegalle		1	1	7	3	12	10	12
G044	65	F	Kegalle		1	1	7	3	6	6	23
G045	34	F	Gampaha		1	1	1	4	17	6	11
G046	30	M	Matara		1	1	1	4	17	4	9
G047	29	F	Gampaha		1	5	3	4	21	2	1
G048	30	F	Gampaha		1	5	3	4	21	2	4
R164	30	F	Gampaha		1	1	1	3	23	0	3
R165	33	F	Kegalle		1	1	1	4	25	8	1
R166	41	M	Gampaha		1	4	1	4	20	0	0
R167	29	F	Gampaha		1	1	1	3	21	3	3
R168	29	F	Kurunegala		1	1	1	4	19	4	5
R169	34	F	Gampaha		1	1	1	3	19	4	0
R170	34	F	Kurunegala		1	1	1	3	24	6	6
R171	37	F	Gampaha		1	1	1	4	17	3	3
R172	37	M	Gampaha		1	1	2	4	20	2	0
R173	56	F	Gampaha		1	1	2	3	10	4	11
R174	29	F	Gampaha		1	1	2	4	13	5	10
R175	47	F	Gampaha		1	1	2	3	20	4	3
R176	29	F	Ampara		1	1	6	4	8	13	16
R177	47	F	Gampaha		1	1	2	3	12	9	9
R178	29	F	Colombo		1	1	2	4	23	2	2
R179	29	F	Kegalle		1	1	2	4	18	4	4
R180	37	M	Gampaha		1	1	1	4	21	0	0
R181	36	F	Colombo		1	1	2	4	20	2	3
G049	28	F	Kurunegala		1	1	3	4	9	3	18
G050	21	F	Gampaha		1	4	6	4	14	2	7
G051	31	F	Gampaha		1	4	3	4	20	2	10
G052	27	M	Kurunegala		1	1	3	4	6	1	6
G053	34	F	Gampaha		1	4	3	4	11	7	9
G054	26	M	Colombo		1	1	5	4	14	5	4
R182	66	F	Gampaha		1	4	7	3	17	0	1
R183	66	M	Gampaha		1	4	5	3	20	2	2
R184	25	F	Gampaha		1	4	3	3	19	3	7
R185	21	F	Gampaha		1	4	1	4	12	2	5
R186	43	F	Gampaha		1	4	3	4	15	1	3
R187	19	M	Gampaha		1	4	6	3	18	4	7
R188	21	M	Kandy		4	3	6	4	11	6	12
R189	20	M	Colombo		1	1	6	4	5	11	10
R190	22	M	Colombo		1	1	6	4	12	8	14
R191	22	F	Gampaha		1	1	6	4	9	3	1
R192	21	F	Kurunegala		1	1	6	4	5	9	8
R193	21	F	Badulla		1	1	6	4	5	11	23
R194	21	F	Colombo		1	1	6	4	14	2	3
R195	21	F	Rathnapura		1	1	6	4	14	3	14
R196	22	F	Kaluthara		1	1	6	4	15	3	8
R197	20	F	Kaluthara		1	1	6	4	24	1	3
R198	20	M	Colombo		1	1	6	4	8	9	19
R199	22	M	Rathnapura		1	1	6	4	18	3	2
R200	20	M	Gampaha		1	1	6	4	8	10	20
R201	21	F	Badulla		1	1	6	4	7	13	18
R202	21	F	Colombo		1	1	6	4	20	3	4
R203	21	M	Kaluthara		1	1	6	4	2	11	19
R204	22	M	Gampaha		1	1	6	4	17	8	9
R205	20	M	Kurunegala		1	1	6	4	22	2	2
R206	20	M	Colombo		1	4	6	4	16	5	1
R207	21	F	Gampaha		2	4	6	4	6	8	11
G054	33	F	Gampaha		1	1	3	4	12	3	10
G055	32	F	Gampaha		1	1	3	4	19	2	5
G056	20	F	Gampaha		1	1	6	4	15	4	13
G057	30	M	Gampaha		1	4	3	4	5	7	9
G058	32	M	Gampaha		1	1	3	3	1	10	21
G059	40	M	Rathnapura		2	2	3	4	17	9	19
G060	20	M	Gampaha		1	1	6	3	5	4	10
G061	39	M	Gampaha		1	1	3	4	6	4	8
G062	20	M	Gampaha		1	1	6	4	14	3	11
G063	36	F	Galle		1	1	3	4	14	6	15
G064	26	F	Gampaha		1	1	2	4	2	11	23
G065	59	F	Colombo		1	1	1	4	15	0	2
G066	40	F	Gampaha		1	1	3	4	15	4	10
G067	19	M	Gampaha		1	1	6	3	4	16	27
G068	18	M	Gampaha		1	1	6	3	4	14	8
G069	31	M	Gampaha		1	1	3	4	5	15	20
	Coding Guide for the database of Validation of WHO-5 Sinhala Version
	Code
	A unique identification number given to all participants
	Participants who have completed the paper-based questionnaire has a three-digit code starting with “R”. (Eg. R001)
	Participants who have completed the online questionnaire has a three-digit code starting with “G” (Eg. G001)
	Age
	Participants’ age in years
	Sex
	“M” denotes Male
	“F” denote Female
	District/Area
	The residence/home town of the participants
	Race
	The race of the participants are as follows.
	1- Sinhala , 2- Sri Lankan Tamil, 3- Indian Tamil, 4- Muslim, 5- Burgher, 6- Malay, 7- Other
	Religion
	The religion of the participants are as follows
	1-Buddhist, 2-Hindu, 3-Islam, 4- Roman Catholic, 5- Other Christian, 6-Other
	Occupational_Sector
	1-Government Employed, 2-Semi Government, 3-Private Sector employee, 4- Employer, 5-Self Employed, 6-Student, 7- Not employed
	Highest_Education
	1-Not attended school, 2-Pre-school, 3- Grade 1-13, 4-Degree and above (completed or continuing)
	WHO_Total
	Total score each respondent obtained for WHO-5 Sinhala version
	PHQ_Total
	Total score each respondent obtained for PHQ-9 screener
	K_Total
	Total score each respondent obtained for Kessler Psychological Distress Scale
